# Supplementary material for: Promoter Architecture and Transcriptional Regulation of Genes Upregulated in Germination and Coleoptile Elongation of Diverse Rice Genotypes Tolerant to Submergence
Source: Front Genet. 2021 Mar 16;12:639654. doi: 10.3389/fgene.2021.639654 (PMC8008075; doi:10.3389/fgene.2021.639654)
Supplement: Supplementary file 1 [file Table_1.XLSX]

## Sheet: Sheet1
Table S1. Upregulated genes in tolerant genotypes (Japonica variety Nipponbare, F291, F274-2a, 8391 and 8753).
MSU ID	Nipponbare		F291		F274 2a		X8391		X8753		Gene description (IRGSP 1.0)
	log2 (F.C.)	p-value	log2 (F.C.)	p-value	log2 (F.C.)	p-value	log2 (F.C.)	p-value	log2 (F.C.)	p-value
LOC_Os02g18650	7.08694	0.00210762	7.53247	0.000171144	6.61079	0.000745368	6.1751	0.0011938	7.29977	0.00038642	Pectinesterase [Source:UniProtKB/TrEMBL;Acc:Q6K8B0]
LOC_Os02g38920	3.04409	0.0131426	4.34591	0.000448753	4.16813	0.000575715	4.9847	0.000107361	4.34743	0.000389159	Glyceraldehyde-3-phosphate dehydrogenase 3, cytosolic [Source:UniProtKB/Swiss-Prot;Acc:Q6K5G8]
LOC_Os03g13300	7.5766	1.39e-06	2.68406	0.0304061	4.28123	0.000995526	5.94748	4.08e-05	2.7755	0.0233763	Glutamate decarboxylase; Glutamate decarboxylase, putative, expressed; Os03g0236200 protein [Source:UniProtKB/TrEMBL;Acc:Q84U04]
LOC_Os03g31750	5.43464	4.21e-05	6.38065	2.08e-06	4.99507	6.51e-05	6.23895	3.75e-06	6.77895	6.36e-07	Similar to Pyruvate, phosphate dikinase 2
LOC_Os03g57490	5.27788	0.00738345	4.67923	0.00959139	5.86415	0.00201711	5.34913	0.0059499	4.71348	0.00903484	Beta-Ig-H3 domain-containing protein, putative, expressed; Expressed protein; Os03g0788700 protein; cDNA clone:J033067C09, full insert sequence [Source:UniProtKB/TrEMBL;Acc:Q6F3A1]
LOC_Os04g25650	4.49613	0.00457048	5.94407	0.000238574	4.87179	0.0019165	6.19602	0.000156605	3.75223	0.0100044	OSJNBb0062H02.10 protein; Os04g0322100 protein; cDNA, clone: J100048J12, full insert sequence [Source:UniProtKB/TrEMBL;Acc:Q7XW32]
LOC_Os04g54220	5.94476	0.00180933	6.65055	0.00073498	8.02887	0.000100161	7.52874	0.00026937	7.47748	0.000128964	OSJNBa0043L09.17 protein; Os04g0634900 protein [Source:UniProtKB/TrEMBL;Acc:Q7XQT0]
LOC_Os05g10650	5.50253	0.00387755	3.96185	0.0205864	4.86501	0.0062825	5.65125	0.0030638	4.2136	0.0137766	Os05g0194900 protein [Source:UniProtKB/TrEMBL;Acc:Q0DK50]
LOC_Os05g13970	6.15899	0.0127057	6.58658	0.0055226	6.2919	0.00981211	9.21613	0.000939576	5.64601	0.0112588	Os05g0228000 protein; Putative uncharacterized protein OJ1212_C10.15; cDNA clone:J033055L05, full insert sequence [Source:UniProtKB/TrEMBL;Acc:Q6AVB5]
LOC_Os06g03520	6.07462	0.000157941	2.90481	0.0315111	2.85005	0.0309961	8.35228	1.25e-06	6.8314	1.67e-05	Os06g0125200 protein; cDNA clone:J033087E11, full insert sequence [Source:UniProtKB/TrEMBL;Acc:Q0DF11]
LOC_Os06g05020	8.48231	5.97e-08	2.84054	0.0187844	3.16981	0.00812587	8.4054	5.3e-08	8.74917	1.34e-08	Os06g0142400 protein; Putative early nodulin; cDNA, clone: J065127G01, full insert sequence [Source:UniProtKB/TrEMBL;Acc:Q9SNQ9]
LOC_Os06g49340	Inf	0.00110834	4.95264	0.0211342	6.46183	0.00514798	5.38155	0.0259543	9.89532	0.000311449	Os06g0707300 protein; Putative uncharacterized protein P0018H04.37; Putative uncharacterized protein P0621D05.25; cDNA clone:J033041C08, full insert sequence [Source:UniProtKB/TrEMBL;Acc:Q5Z8T5]
LOC_Os07g01560	5.12925	0.000294217	3.55889	0.00585489	4.56111	0.000604731	6.11237	2.86e-05	3.44765	0.00665775	Os07g0106200 protein; Putative monosaccharide transport protein MST1; cDNA clone:J033117G08, full insert sequence [Source:UniProtKB/TrEMBL;Acc:Q7EZD7]
LOC_Os07g09630	5.43256	0.00467283	4.11597	0.0198243	4.35231	0.0123311	3.84187	0.0298845	6.39915	0.000801574	Os07g0194500 protein; cDNA clone:J033098K22, full insert sequence [Source:UniProtKB/TrEMBL;Acc:Q0D7Z6]
LOC_Os07g37454	6.46455	0.000703806	3.43538	0.0294642	5.13144	0.00216933	7.48465	0.000105334	6.39867	0.000341225	Os07g0561800 protein [Source:UniProtKB/TrEMBL;Acc:Q0D5H2]
LOC_Os07g47990	3.71379	0.0213957	5.3199	0.00132225	4.68185	0.00337848	6.51053	0.000216911	3.33991	0.026537	Putative peroxidase [Source:UniProtKB/TrEMBL;Acc:Q7F1U2]
LOC_Os08g25720	2.57954	0.0325728	3.07342	0.00849652	3.08306	0.007098	2.4487	0.0346924	2.94163	0.0101895	Os08g0345700 protein; Putative pyrophosphate-dependent phosphofructokinase alpha subunit; cDNA clone:J013120L01, full insert sequence; cDNA clone:J033024A16, full insert sequence [Source:UniProtKB/TrEMBL;Acc:Q84QT9]
LOC_Os09g16520	4.28734	0.0252574	6.19039	0.00212768	5.59856	0.00441007	7.08937	0.000844796	6.56044	0.00108231	Similar to Cytochrome b5
LOC_Os10g31460	5.24747	0.00357106	8.4139	3.92e-06	4.38026	0.0069528	10.0226	3.46e-07	3.95164	0.0291454	Expressed protein; Os10g0452300 protein [Source:UniProtKB/TrEMBL;Acc:Q7XDT6]
LOC_Os09g31040	5.89773	0.000136189	6.70801	1.03e-05	5.93225	5.22e-05	7.97969	8.49e-07	8.20833	3.9e-07	Os09g0483500 protein; cDNA clone:J023148I04, full insert sequence [Source:UniProtKB/TrEMBL;Acc:Q0J0U0]
LOC_Os10g26700	Inf	2.98e-07	6.49074	9.07e-05	6.97235	3.7e-05	5.63565	0.000851569	8.27428	5.75e-06	Os10g0407200 protein; YGL010w, putative, expressed [Source:UniProtKB/TrEMBL;Acc:Q338F7]
LOC_Os11g47550	Inf	0.00675134	10.4696	0.000252558	7.02126	0.00767791	8.2734	0.00256577	5.87763	0.0244443	Chitinase; Chitinase III C10150-rice; Os11g0701400 protein; Xylanase inhibitor protein 2, putative, expressed; cDNA clone:002-101-E05, full insert sequence [Source:UniProtKB/TrEMBL;Acc:O49826]
LOC_Os11g47560	Inf	0.0139672	5.9003	0.0120675	7.23709	0.00440529	Inf	0.010782	Inf	0.0432943	Glycosyl hydrolases family 18; Os11g0701500 protein; Xylanase inhibitor protein 2, putative, expressed; cDNA clone:001-007-B10, full insert sequence [Source:UniProtKB/TrEMBL;Acc:Q53NL2]
LOC_Os11g47590	6.01927	0.0449046	6.24705	0.0140372	Inf	0.00906014	7.39749	0.0122955	7.79963	0.0076827	Chitinase III C10701-rice; Os11g0701900 protein; Xylanase inhibitor protein 1, putative, expressed; cDNA clone:002-105-G04, full insert sequence [Source:UniProtKB/TrEMBL;Acc:Q53NM0]
