# Supplementary material for: Promoter Architecture and Transcriptional Regulation of Genes Upregulated in Germination and Coleoptile Elongation of Diverse Rice Genotypes Tolerant to Submergence
Source: Front Genet. 2021 Mar 16;12:639654. doi: 10.3389/fgene.2021.639654 (PMC8008075; doi:10.3389/fgene.2021.639654)
Supplement: Supplementary file 2 [file Table_2.XLSX]

## Sheet: Sheet1
Table S2. Upregulated genes in highly tolerant genotypes (F291, F274-2a, 8391 and 8753).
MSU ID	F291		F274 2a		X8391		X8753		Gene description (IRGSP 1.0)
	log2 (F.C.)	p-value	log2 (F.C.)	p-value	log2 (F.C.)	p-value	log2 (F.C.)	p-value
LOC_Os01g14410	4.93447	0.00937111	4.58141	0.0148622	5.02392	0.00878948	3.93436	0.0276779	Os01g0246400 protein; Putative early light-induced protein; Putative low molecular early light-inducible protein; Uncharacterized protein; cDNA clone:001-109-E06, full insert sequence [Source:UniProtKB/TrEMBL;Acc:Q9XHY5]
LOC_Os01g24030	5.13969	0.0144583	6.59856	0.00602711	7.60119	0.000767774	5.87401	0.00382087	Os01g0342900 protein; Putative adenosine monophosphate binding protein 1 AMPBP1 [Source:UniProtKB/TrEMBL;Acc:Q8LQW9]
LOC_Os01g24560	6.32233	0.0151971	Inf	0.0171793	Inf	0.00434057	7.81458	0.00872169	Putative cysteine protease [Source:UniProtKB/TrEMBL;Acc:Q94CN8]
LOC_Os01g24700	4.44235	0.0215518	4.30564	0.0253049	11.2037	2.72e-05	5.61839	0.0110119	Os01g0348800 protein [Source:UniProtKB/TrEMBL;Acc:Q0JMY9]
LOC_Os01g72610	4.01536	0.00965227	4.82608	0.00231567	3.77844	0.0145922	3.62066	0.0156129	Os01g0956200 protein; Putative glycosyltransferase; cDNA clone:001-206-F02, full insert sequence [Source:UniProtKB/TrEMBL;Acc:Q8RYJ1]
LOC_Os02g12380	5.08965	0.0043754	3.69226	0.030463	5.38795	0.00335644	4.33246	0.0114666	Histone deacetylase [Source:UniProtKB/TrEMBL;Acc:Q6YV04]
LOC_Os02g37490	8.84283	4.33e-09	6.00784	8.46e-06	10.6706	2.51e-11	8.86373	3.17e-09	Glycine-rich protein; Os02g0587000 protein; Putative glycine-rich protein; cDNA clone:001-103-D05, full insert sequence [Source:UniProtKB/TrEMBL;Acc:Q6YY09]	qAG2-1, Angaji et al., 2010
LOC_Os03g25280	7.28778	4.79e-05	Inf	0.00119055	9.7289	1.26e-06	8.80213	1.11e-05	Class III peroxidase 42; Peroxidase family protein, expressed; Putative peroxidase [Source:UniProtKB/TrEMBL;Acc:Q5U1Q1]
LOC_Os03g25300	5.91068	0.0152467	Inf	0.00243187	Inf	0.00119484	4.66533	0.0429218	Os03g0368300 protein; Peroxidase family protein, expressed; Putative peroxidase; cDNA clone:J033068K22, full insert sequence [Source:UniProtKB/TrEMBL;Acc:Q10KW1]
LOC_Os05g39320	6.21375	0.00668077	Inf	0.00290124	6.53356	0.00732765	5.86066	0.00917678	Putative pyruvate decarboxylase [Source:UniProtKB/TrEMBL;Acc:Q6AUJ8]
LOC_Os07g35480	2.90806	0.0177209	3.32435	0.00696811	6.02451	1.89e-05	3.78908	0.00249001	Os07g0539100 protein; Putative beta-1,3-glucanase; cDNA clone:001-046-A08, full insert sequence; cDNA clone:J013097O21, full insert sequence [Source:UniProtKB/TrEMBL;Acc:Q6YVU7]
LOC_Os07g35740	5.14505	0.0108469	8.91125	0.000230736	5.90889	0.0056105	4.42629	0.0216785	Os07g0541800 protein; Putative serine/threonine-specific protein kinase [Source:UniProtKB/TrEMBL;Acc:Q7F271]
LOC_Os10g40430	2.87545	0.0331132	3.44718	0.0112356	4.23638	0.00323431	2.60682	0.0483816	Os10g0551800 protein; Protease inhibitor/seed storage/LTP family protein, expressed; Putative lipid transfer protein [Source:UniProtKB/TrEMBL;Acc:Q7XCD3]
LOC_Os10g40440	9.84909	2.07e-10	6.32822	3.22e-06	10.9505	1.22e-11	7.73008	5.6e-08	Cortical cell delineating protein, putative, expressed; Os10g0551900 protein; Putative lipid transfer protein [Source:UniProtKB/TrEMBL;Acc:Q9FWP0]
LOC_Os10g40520	3.91666	0.00239337	5.02982	0.000172051	4.27982	0.00121961	2.37211	0.0473661	Cortical cell delineating protein, putative, expressed; Os10g0552700 protein; Putative lipid transfer protein; cDNA clone:001-111-A12, full insert sequence [Source:UniProtKB/TrEMBL;Acc:Q9FWP8]
LOC_Os11g07120	4.94439	0.00137992	4.48664	0.00223196	5.32611	0.000605279	4.68404	0.00154253	Receptor kinase-like protein, identical, putative, expressed
