# Supplementary material for: Promoter Architecture and Transcriptional Regulation of Genes Upregulated in Germination and Coleoptile Elongation of Diverse Rice Genotypes Tolerant to Submergence
Source: Front Genet. 2021 Mar 16;12:639654. doi: 10.3389/fgene.2021.639654 (PMC8008075; doi:10.3389/fgene.2021.639654)
Supplement: Supplementary file 3 [file Table_3.XLSX]

## Sheet: Sheet1
Table S3. Upregulated genes in extremely tolerant genotypes (8391 and 8753).
MSU ID	X8391		X8753		Gene description (IRGSP 1.0)
	log2 (F.C.)	p-value	log2 (F.C.)	p-value
LOC_Os01g02930	4.78219	0.0163563	4.71966	0.0164329	Os01g0119000 protein; Putative HGA6; cDNA clone:001-205-C08, full insert sequence [Source:UniProtKB/TrEMBL;Acc:Q9FTE0]
LOC_Os01g04800	4.45683	0.00144551	3.4525	0.00843802	AP2/ERF and B3 domain-containing protein Os01g0141000 [Source:UniProtKB/Swiss-Prot;Acc:Q9AWS0]
LOC_Os01g41770	4.85845	0.0154683	3.92249	0.0397531	HcrVf1 protein-like; Os01g0601675 protein; Uncharacterized protein [Source:UniProtKB/TrEMBL;Acc:Q8S1D2]	qAG1-2, Angaji et al., 2010
LOC_Os01g53430	5.14604	0.0340072	6.97252	0.00784366	Os01g0736100 protein; Putative UDP-glycose:flavonoid glycosyltransferase; cDNA clone:002-107-A05, full insert sequence; cDNA clone:J033048K03, full insert sequence; cDNA clone:J033126K03, full insert sequence [Source:UniProtKB/TrEMBL;Acc:Q942B6]	qAG1-2, Angaji et al., 2010
LOC_Os01g73200	5.05962	0.0103948	3.705	0.0408676	Class III peroxidase 22; Os01g0963000 protein; Putative peroxidase; Uncharacterized protein; cDNA clone:006-208-A02, full insert sequence; cDNA clone:J033086I12, full insert sequence [Source:UniProtKB/TrEMBL;Acc:Q94DM2]
LOC_Os02g58210	2.74454	0.0369326	3.29084	0.011669	Putative DNA-binding protein PD3, chloroplast [Source:UniProtKB/TrEMBL;Acc:Q6K7N9]
LOC_Os03g32050	4.9511	0.0244699	5.41723	0.0139185	Putative uncharacterized protein [Source:UniProtKB/TrEMBL;Acc:B9F973]	qAG3, Baltazar et al., 2014
LOC_Os03g48540	3.45894	0.0141939	3.33757	0.0146652	HIPL1 protein, putative, expressed; Os03g0691800 protein; Putative HIPL1 protein [Source:UniProtKB/TrEMBL;Acc:Q6AV51]	qAG3-1, Angaji et al., 2010
LOC_Os03g59440	Inf	0.00711325	Inf	0.00976879	Dirigent-like protein, expressed; Os03g0809000 protein; Putative dirigent-like protein; cDNA clone:J023132M14, full insert sequence [Source:UniProtKB/TrEMBL;Acc:Q6ATP8]
LOC_Os04g57320	3.1444	0.040261	3.49555	0.0204579	Ubiquinol oxidase [Source:UniProtKB/TrEMBL;Acc:O82522]
LOC_Os05g32150	6.28202	0.0461878	7.04334	0.0253317	Os05g0387300 protein; Putative uncharacterized protein OSJNBa0073E05.11; cDNA clone:001-027-D06, full insert sequence [Source:UniProtKB/TrEMBL;Acc:Q60E65]	qAG5, Jiang et al., 2004
LOC_Os07g05700	4.41326	0.0277767	4.78814	0.0169526	Os07g0151800 protein; Putative uncharacterized protein B1364A02.14; Putative uncharacterized protein OJ1048_C10.15; cDNA clone:001-118-G04, full insert sequence [Source:UniProtKB/TrEMBL;Acc:Q7XIY3]
LOC_Os07g35410	5.90316	0.00656149	4.29616	0.0286172	Putative uncharacterized protein [Source:UniProtKB/TrEMBL;Acc:A3BKQ5]
LOC_Os07g44450	6.34913	0.0225114	6.4752	0.020712	Os07g0638500 protein; Putative disease resistance response protein; cDNA clone:002-153-F03, full insert sequence [Source:UniProtKB/TrEMBL;Acc:Q8GVG8]	qAG7-2, Angaji et al., 2010
LOC_Os08g06280	2.29377	0.049731	2.31854	0.0408144	Protein LSD1 [Source:UniProtKB/Swiss-Prot;Acc:Q0J7V9]
LOC_Os08g33300	7.65788	0.0405095	Inf	0.0327921	Cytochrome P450 72A1, putative, expressed
LOC_Os10g22570	3.03996	0.0291461	7.22029	1.6e-05	Cellulase containing protein, expressed; Os10g0370800 protein; Putative Glucan 1,3-beta-glucosidase [Source:UniProtKB/TrEMBL;Acc:Q8RU51]
LOC_Os10g39840	5.73389	0.00311554	3.38566	0.0483156	Similar to xyloglucan endotransglucosylase/hydrolase protein 32
LOC_Os10g40614	2.50134	0.0391767	3.04851	0.0113153	Plant lipid transfer protein and hydrophobic protein
LOC_Os10g40700	3.4326	0.0136996	2.69763	0.0402633	Expansin-B6 [Source:UniProtKB/Swiss-Prot;Acc:Q7XCA7]
LOC_Os10g42610	2.60563	0.0402082	3.93012	0.00251248	Expressed protein; cDNA clone:001-009-A12, full insert sequence [Source:UniProtKB/TrEMBL;Acc:Q336P1]
LOC_Os11g05700	3.68744	0.0180565	3.42382	0.0227252	ABC transporter family protein, putative, expressed
LOC_Os11g15230	3.52403	0.0128771	2.8063	0.0366578	Expressed protein
LOC_Os11g33270	3.5567	0.0145189	2.82435	0.0414269	Os11g0539200 protein; Xyloglucan endotransglucosylase/hydrolase, putative, expressed; cDNA clone:J023105D14, full insert sequence [Source:UniProtKB/TrEMBL;Acc:Q2R336]	qAG11, Jiang et al., 2006
LOC_Os11g36150	3.72428	0.0150132	3.45626	0.0190633	Os11g0569500 protein; Receptor kinase, putative, expressed [Source:UniProtKB/TrEMBL;Acc:Q2R2D8]	qAG11, Jiang et al., 2006
LOC_Os12g10220	5.6658	0.0045564	4.19876	0.0220564	Expressed protein; Os12g0203200 protein; cDNA clone:001-111-H07, full insert sequence [Source:UniProtKB/TrEMBL;Acc:Q2QW85]
LOC_Os12g42610	3.13786	0.0153358	2.67473	0.0304799	Protein YABBY 6 [Source:UniProtKB/Swiss-Prot;Acc:Q2QM17]	qAG12, Septiningsih et al., 2013
