# Supplementary material for: Promoter Architecture and Transcriptional Regulation of Genes Upregulated in Germination and Coleoptile Elongation of Diverse Rice Genotypes Tolerant to Submergence
Source: Front Genet. 2021 Mar 16;12:639654. doi: 10.3389/fgene.2021.639654 (PMC8008075; doi:10.3389/fgene.2021.639654)
Supplement: Supplementary file 4 [file Table_4.XLSX]

## Sheet: Sheet1
Table S4. Upregulated genes in intermediately tolerant genotypes (F291 and F274-2a).
MSU ID	F291		F274-2a		Gene description (IRGSP 1.0)
	log2 (F.C.)	p-value	log2 (F.C.)	p-value
LOC_Os01g13210	2.77329	0.0171496	3.83164	0.00130602	Salt stress root protein RS1 [Source:UniProtKB/Swiss-Prot;Acc:Q0JPA6]
LOC_Os01g20980	5.15772	0.011445	5.14551	0.017909	Pectin methylesterase PME1-like protein [Source:UniProtKB/TrEMBL;Acc:Q655Q3]
LOC_Os01g58140	4.18319	0.0134436	3.64017	0.0251545	Os01g0793900 protein; Putative uncharacterized protein P0684C02.12; Uncharacterized protein; cDNA clone:001-107-E01, full insert sequence [Source:UniProtKB/TrEMBL;Acc:Q8S1K8]
LOC_Os01g59840	3.66846	0.00787563	4.09447	0.00305203	Os1bglu3 - beta-glucosidase homologue, similar to G. max isohydroxyurate hydrolase, expressed
LOC_Os01g68680	2.86098	0.0374121	2.80858	0.0367526	tetratricopeptide repeat domain containing protein, expressed
LOC_Os03g22170	7.33079	0.00828073	7.02126	0.0098748	AP2 domain containing protein, expressed; Os03g0341000 protein; cDNA clone:002-182-G01, full insert sequence [Source:UniProtKB/TrEMBL;Acc:Q10LN8]
LOC_Os03g31510	2.5233	0.046092	3.87162	0.00311063	Cysteine proteinase inhibitor 8 [Source:UniProtKB/Swiss-Prot;Acc:Q10J94]
LOC_Os04g51340	4.12683	0.0011544	3.21038	0.00753812	Os04g0602500 protein; cDNA clone:J033076C10, full insert sequence [Source:UniProtKB/TrEMBL;Acc:Q0JAF0]
LOC_Os05g09440	3.5689	0.0113495	3.55237	0.0106567	Malic enzyme [Source:UniProtKB/TrEMBL;Acc:Q6T5D1]
LOC_Os05g47780	2.48791	0.0481779	2.76097	0.0262947	Os05g0551000 protein; Putative uncharacterized protein OSJNBa0079H23.4; cDNA clone:J013131L14, full insert sequence [Source:UniProtKB/TrEMBL;Acc:Q6AUD8]
LOC_Os06g07000	2.94504	0.0473748	2.88146	0.0468812	F-box family protein-like; Os06g0166000 protein [Source:UniProtKB/TrEMBL;Acc:Q5VRR5]
LOC_Os06g35540	2.68006	0.0432747	3.29541	0.013223	Aspartate aminotransferase [Source:UniProtKB/TrEMBL;Acc:Q0DBN4]
LOC_Os06g41010	2.36593	0.0405506	2.2891	0.0417442	Zinc finger A20 and AN1 domain-containing stress-associated protein 8 [Source:UniProtKB/Swiss-Prot;Acc:A3BDI8]
LOC_Os07g35310	3.20404	0.0185964	3.09581	0.0197111	Os07g0537500 protein [Source:UniProtKB/TrEMBL;Acc:Q0D5T4]
LOC_Os08g28560	6.60754	0.0136965	Inf	0.00805287	Os08g0372900 protein; Putative uncharacterized protein P0690C12.12; cDNA clone:J033112H01, full insert sequence [Source:UniProtKB/TrEMBL;Acc:Q6ZD18]
LOC_Os08g34210	2.87291	0.0146213	2.7991	0.0147865	Glyceraldehyde-3-phosphate dehydrogenase; Os08g0440800 protein; cDNA clone:J023100G04, full insert sequence [Source:UniProtKB/TrEMBL;Acc:Q6Z9G0]
LOC_Os09g14100	8.75932	0.00464068	7.08837	0.0116709	Os09g0311600 protein [Source:UniProtKB/TrEMBL;Acc:Q0J2R4]
LOC_Os09g36600	2.81828	0.0225368	3.16179	0.00994601	cDNA clone:J023012O05, full insert sequence [Source:UniProtKB/TrEMBL;Acc:B7EKL1]
LOC_Os09g37080	3.64494	0.0235366	5.45337	0.00155856	Os09g0542900 protein; Putative uncharacterized protein P0478E02.19; cDNA clone:J033044N08, full insert sequence [Source:UniProtKB/TrEMBL;Acc:Q7XJ08]
LOC_Os10g02040	3.38722	0.00398904	4.38044	0.000288182	Class III peroxidase 125; Os10g0109300 protein; Peroxidase 53, putative, expressed; Putative peroxidase; cDNA clone:001-038-C06, full insert sequence; cDNA clone:006-308-B11, full insert sequence [Source:UniProtKB/TrEMBL;Acc:Q7XHB3]
LOC_Os11g29420	7.20032	0.0339605	7.3201	0.0292304	Protease inhibitor/seed storage/LTP family protein [Source:UniProtKB/TrEMBL;Acc:Q2R478]
LOC_Os11g35500	4.11345	0.0318611	4.46464	0.0184043	Leucine Rich Repeat family protein; Os11g0559200 protein [Source:UniProtKB/TrEMBL;Acc:Q2R2K5]
LOC_Os11g35930	3.69697	0.0344086	6.42217	0.00078037	Chalcone and stilbene synthases, N-terminal domain containing protein, expressed; Os11g0566800 protein; cDNA clone:006-208-A07, full insert sequence [Source:UniProtKB/TrEMBL;Acc:Q2R2G0]
LOC_Os12g10870	6.36297	0.0231393	6.85133	0.0249967	Os12g0211500 protein [Source:UniProtKB/TrEMBL;Acc:Q0IPE2]
