# Supplementary material for: Promoter Architecture and Transcriptional Regulation of Genes Upregulated in Germination and Coleoptile Elongation of Diverse Rice Genotypes Tolerant to Submergence
Source: Front Genet. 2021 Mar 16;12:639654. doi: 10.3389/fgene.2021.639654 (PMC8008075; doi:10.3389/fgene.2021.639654)
Supplement: Supplementary file 5 [file Table_5.XLSX]

## Sheet: Sheet1
Table S5. Upregulated genes in tolerant genotypes (Japonica variety Nipponbare and F274-2a).
MSU ID	Nipponbare		F274-2a		Gene description (IRGSP 1.0)
	log2 (F.C.)	p-value	log2 (F.C.)	p-value
LOC_Os01g03390	2.87023	0.0360776	2.64636	0.036012	cDNA clone:001-125-E08, full insert sequence; cDNA clone:J023130E04, full insert sequence [Source:UniProtKB/TrEMBL;Acc:B7E9D7]
LOC_Os01g09220	5.13583	7.62e-05	3.02178	0.00781571	cDNA clone:001-117-G12, full insert sequence [Source:UniProtKB/TrEMBL;Acc:B7EXU7]
LOC_Os01g47760	3.73236	0.0047795	2.99081	0.0136052	Monothiol glutaredoxin-S5 [Source:UniProtKB/Swiss-Prot;Acc:Q5QLR2]	qAG1-2, Angaji et al., 2010
LOC_Os01g50410	5.47866	0.00127798	3.12417	0.0315088	Os01g0699500 protein [Source:UniProtKB/TrEMBL;Acc:Q0JK35]	qAG1-2, Angaji et al., 2010
LOC_Os01g53730	5.47538	0.000224929	2.8467	0.0244247	Cold induced protein-like; Os01g0739500 protein; Uncharacterized protein [Source:UniProtKB/TrEMBL;Acc:Q94JH8]	qAG1-2, Angaji et al., 2010
LOC_Os01g57730	3.94525	0.0481283	5.28389	0.00778962	Class III peroxidase 19; Os01g0787000 protein; Putative peroxidase; Uncharacterized protein [Source:UniProtKB/TrEMBL;Acc:Q8S130]	qAG1-2, Angaji et al., 2010
LOC_Os01g61080	5.25012	0.0017712	3.11926	0.0326092	Os01g0826400 protein; Uncharacterized protein; WRKY transcription factor 24; WRKY24; cDNA clone:002-125-B01, full insert sequence [Source:UniProtKB/TrEMBL;Acc:Q6IEQ7]	qAG1-2, Angaji et al., 2010
LOC_Os01g67810	3.36905	0.0294824	3.77228	0.0103596	Leucine zipper protein-like [Source:UniProtKB/TrEMBL;Acc:Q5N6V2]	qAG1-2, Angaji et al., 2010
LOC_Os01g67820	6.0642	0.00698249	4.25026	0.027413	Uncharacterized protein [Source:UniProtKB/TrEMBL;Acc:B9EVF9]	qAG1-2, Angaji et al., 2010
LOC_Os01g72530	5.59286	0.00129113	2.97351	0.044379	Probable calcium-binding protein CML31 [Source:UniProtKB/Swiss-Prot;Acc:Q8RYK0]
LOC_Os01g74370	7.18828	0.000703285	4.30629	0.0154507	Os01g0975000 protein [Source:UniProtKB/TrEMBL;Acc:Q0JFK4]
LOC_Os02g04130	3.87086	0.00896523	3.00157	0.0259879	Os02g0134200 protein; Putative uncharacterized protein P0030G11.22; Putative uncharacterized protein P0585B01.7 [Source:UniProtKB/TrEMBL;Acc:Q6Z6I0]
LOC_Os02g21040	4.00875	0.0252963	4.38712	0.0104561	Os02g0314600 protein; Putative chloroplast nucleoid DNA binding protein; cDNA clone:J013170E21, full insert sequence [Source:UniProtKB/TrEMBL;Acc:Q6Z6Q8]
LOC_Os02g22160	4.32681	0.00882355	4.09382	0.00838721	Os02g0327500 protein; Putative uncharacterized protein OSJNBb0042G06.17; Putative uncharacterized protein P0622F08.2; cDNA clone:J023026H02, full insert sequence [Source:UniProtKB/TrEMBL;Acc:Q6YWE7]
LOC_Os02g34410	4.72633	0.00159378	3.48872	0.00966788	Os02g0548700 protein [Source:UniProtKB/TrEMBL;Acc:Q0E0I9]
LOC_Os02g35329	6.38138	0.00130285	3.27247	0.0457385	E3 ubiquitin-protein ligase EL5 [Source:UniProtKB/Swiss-Prot;Acc:Q9LRB7]	qAG2-1, Angaji et al., 2010
LOC_Os02g41510	6.12758	0.00483915	5.12218	0.00824806	Os02g0624300 protein; Putative myb protein; cDNA clone:001-110-C03, full insert sequence [Source:UniProtKB/TrEMBL;Acc:Q6K1S6]
LOC_Os02g42640	6.98211	0.0329393	6.95687	0.0154751	Putative uncharacterized protein [Source:UniProtKB/TrEMBL;Acc:A3A9F4]
LOC_Os02g45780	3.31666	0.0389057	3.84044	0.0125354	Os02g0682300 protein; Putative uncharacterized protein OJ1123_G04.7 [Source:UniProtKB/TrEMBL;Acc:Q6EU38]	qAG2, Septiningsih et al., 2013
LOC_Os02g47470	4.94175	0.000192703	3.28848	0.00534348	Abscisic acid 8'-hydroxylase 1 [Source:UniProtKB/Swiss-Prot;Acc:Q05JG2]	qAG2, Jiang et al., 2004; qAG2, Septiningsih et al., 2013
LOC_Os02g50570	2.85269	0.0455969	3.3281	0.0137006	Similar to Formin-like protein 16
LOC_Os02g52010	3.38008	0.0168621	3.31125	0.0123325	Os02g0756800 protein; Putative phosphate-induced protein 1; cDNA clone:001-118-C09, full insert sequence [Source:UniProtKB/TrEMBL;Acc:Q0DXF4]
LOC_Os02g52670	8.14162	7.8e-05	4.96371	0.00301744	AP2 domain-containing transcription factor-like; Os02g0764700 protein; cDNA clone:002-124-D09, full insert sequence [Source:UniProtKB/TrEMBL;Acc:Q6Z7P9]
LOC_Os03g04070	3.97513	0.0254411	4.41088	0.00994897	No apical meristem protein, expressed; Os03g0133000 protein [Source:UniProtKB/TrEMBL;Acc:Q10S65]
LOC_Os03g05750	5.31262	0.000173667	3.44601	0.0058007	Heavy metal-associated domain containing protein, expressed; Os03g0152000 protein [Source:UniProtKB/TrEMBL;Acc:Q10RN8]
LOC_Os03g08320	5.38082	0.000560495	3.60484	0.00892425	Os03g0180900 protein; Putative uncharacterized protein OSJNBa0050H14.23; Putative uncharacterized protein OSJNBb0076N15.9; ZIM motif family protein, expressed; cDNA clone:J033051K03, full insert sequence [Source:UniProtKB/TrEMBL;Acc:Q8GRS2]
LOC_Os03g08330	4.84001	0.000258468	2.89566	0.0129535	Os03g0181100 protein; ZIM motif family protein, expressed; cDNA clone:J013123K19, full insert sequence [Source:UniProtKB/TrEMBL;Acc:Q10QW3]
LOC_Os03g08520	7.09933	6.3e-05	4.2731	0.00408848	Expressed protein; Os03g0183500 protein; Putative uncharacterized protein OSJNBa0032G08.10; cDNA clone:001-110-D07, full insert sequence [Source:UniProtKB/TrEMBL;Acc:Q10QU0]
LOC_Os03g13840	3.27516	0.0102684	3.27097	0.00639605	Os03g0241900 protein; Senescence-associated protein, expressed; cDNA clone:J013072L11, full insert sequence; cDNA clone:J013096B20, full insert sequence [Source:UniProtKB/TrEMBL;Acc:Q10P99]
LOC_Os03g17700	3.29262	0.0191456	2.63	0.0402787	Mitogen-activated protein kinase 5 [Source:UniProtKB/Swiss-Prot;Acc:Q10N20]
LOC_Os03g17870	4.73233	0.0131577	4.5141	0.011497	Metallothionein-like protein 1B [Source:UniProtKB/Swiss-Prot;Acc:Q10N03]
LOC_Os03g19070	3.3354	0.0403106	2.91007	0.0493075	Long cell-linked locus protein, putative, expressed; Os03g0302800 protein; cDNA clone:006-301-B04, full insert sequence [Source:UniProtKB/TrEMBL;Acc:Q10MM6]
LOC_Os03g20090	5.02971	0.00313488	3.82517	0.0120123	Myb-like DNA-binding domain containing protein, expressed; Os03g0315400 protein; cDNA clone:J013130B13, full insert sequence [Source:UniProtKB/TrEMBL;Acc:Q10MB4]
LOC_Os03g21640	3.31705	0.0262248	2.85778	0.0370739	Expressed protein; Os03g0334200 protein; cDNA clone:J013058K09, full insert sequence; cDNA clone:J013066N20, full insert sequence [Source:UniProtKB/TrEMBL;Acc:Q10LU7]
LOC_Os03g25760	4.26197	0.0171518	3.79962	0.0209587	Calmodulin-binding family protein, putative, expressed; Putative uncharacterized protein OSJNBa0090L05.14 [Source:UniProtKB/TrEMBL;Acc:Q7Y169]
LOC_Os03g28940	2.81937	0.0233521	2.3311	0.0406454	Os03g0402800 protein; Putative uncharacterized protein OSJNBb0041J20.5; ZIM motif family protein, expressed; cDNA clone:001-040-E06, full insert sequence; cDNA clone:J013034A17, full insert sequence [Source:UniProtKB/TrEMBL;Acc:Q84R94]	qAG3, Baltazar et al., 2014
LOC_Os03g47530	4.3796	0.00688839	3.01275	0.0367773	Glycosyl transferase family 8 protein, expressed; Os03g0678800 protein [Source:UniProtKB/TrEMBL;Acc:Q10F74]	qAG3-1, Angaji et al., 2010
LOC_Os03g53020	5.94019	0.000301463	3.79147	0.00791567	Helix-loop-helix DNA-binding domain containing protein, expressed; Os03g0741100 protein; Putative helix-loop-helix DNA-binding protein [Source:UniProtKB/TrEMBL;Acc:Q75KV9]	qAG3-1, Angaji et al., 2010
LOC_Os03g55800	3.04888	0.0257389	3.64903	0.00540515	Allene oxide synthase 1, chloroplastic [Source:UniProtKB/Swiss-Prot;Acc:Q7Y0C8]
LOC_Os04g23550	7.99234	7.69e-07	3.76355	0.00334732	Os04g0301500 protein; cDNA, clone: J075170K16, full insert sequence [Source:UniProtKB/TrEMBL;Acc:Q0JEB7]
LOC_Os04g30420	3.42227	0.0202579	3.53	0.0108574	Os04g0372700 protein [Source:UniProtKB/TrEMBL;Acc:Q0JDV3]
LOC_Os04g33640	3.97419	0.0186681	3.63122	0.0191226	Os04g0412300 protein; cDNA clone:J023078I08, full insert sequence [Source:UniProtKB/TrEMBL;Acc:Q0JDD4]
LOC_Os04g37430	3.00562	0.0403723	3.83535	0.00668901	Putative lipoxygenase 5 [Source:UniProtKB/Swiss-Prot;Acc:Q7XV13]
LOC_Os04g38790	4.35902	0.00466045	3.96171	0.00569171	Os04g0461600 protein [Source:UniProtKB/TrEMBL;Acc:Q0JCM6]
LOC_Os04g43440	4.41442	0.0140232	3.9937	0.0160335	OSJNBb0070J16.6 protein; OSJNBb0072M01.2 protein [Source:UniProtKB/TrEMBL;Acc:Q7X8S5]
LOC_Os04g43680	5.31172	0.000105003	3.78746	0.0020775	Myb-related protein Myb4 [Source:UniProtKB/Swiss-Prot;Acc:Q7XBH4]
LOC_Os04g44900	3.60669	0.0231623	3.21041	0.0285616	Os04g0531400 protein [Source:UniProtKB/TrEMBL;Acc:Q0JBH7]
LOC_Os04g51460	2.76076	0.040036	5.64964	7.31e-05	Os04g0604300 protein; cDNA clone:J023062B10, full insert sequence [Source:UniProtKB/TrEMBL;Acc:Q0JAD6]
LOC_Os04g52504	3.31091	0.0409933	3.1073	0.0384921	OSJNBa0008M17.8 protein; Os04g0615200 protein [Source:UniProtKB/TrEMBL;Acc:Q7XN09]
LOC_Os04g58850	2.4403	0.041482	2.76016	0.0139986	OSJNBa0088H09.15 protein; Os04g0685300 protein; cDNA clone:001-035-C10, full insert sequence; cDNA clone:J023054G10, full insert sequence [Source:UniProtKB/TrEMBL;Acc:Q7XPU1]
LOC_Os05g02760	6.73901	0.00999046	4.415	0.0379942	Putative uncharacterized protein [Source:UniProtKB/TrEMBL;Acc:B9FM66]
LOC_Os05g07010	7.55166	0.00773771	5.01608	0.022841		qAG5, Jiang et al., 2006
LOC_Os05g39720	6.23746	0.00391166	4.18817	0.0268683	Os05g0474800 protein; WRKY transcription factor 70 [Source:UniProtKB/TrEMBL;Acc:Q65WW1]
LOC_Os05g51130	2.9318	0.0408029	3.50018	0.00992047	Putative AAA-type ATPase [Source:UniProtKB/TrEMBL;Acc:Q6L566]
LOC_Os06g11240	4.1306	0.0195289	3.18113	0.0471537	Putative 12-oxophytodienoate reductase 4 [Source:UniProtKB/Swiss-Prot;Acc:Q69TH8]	qAG6, Septiningsih et al., 2013
LOC_Os06g13180	4.68437	0.0476854	4.84617	0.0314433	Os06g0239100 protein; Putative metalloproteinase [Source:UniProtKB/TrEMBL;Acc:Q67VB1]
LOC_Os06g13190	4.39351	0.00269287	3.43138	0.0121587	Os06g0239200 protein; Putative uncharacterized protein OSJNBa0052G07.19; Putative uncharacterized protein OSJNBa0068B06.28 [Source:UniProtKB/TrEMBL;Acc:Q67VB0]
LOC_Os06g40180	4.96864	0.0071155	3.6303	0.0279358	Phospholipase D [Source:UniProtKB/TrEMBL;Acc:Q69X21]
LOC_Os06g44010	7.49124	0.000230961	3.763	0.0213951	Os06g0649000 protein [Source:UniProtKB/TrEMBL;Acc:Q0DAJ3]
LOC_Os07g05830	Inf	0.0455043	6.79886	0.0374972	A member of the JASMONATE ZIM-domain (JAZ) family
LOC_Os07g34690	Inf	0.0112044	6.31076	0.0463928	Os07g0531200 protein; Putative uncharacterized protein P0681F05.128; cDNA clone:002-180-D10, full insert sequence [Source:UniProtKB/TrEMBL;Acc:Q8GVN9]	qAG7.2, Septiningsih et al., 2013
LOC_Os07g36170	3.51107	0.00759612	2.59593	0.0301484	Chitin-inducible gibberellin-responsive protein 1 [Source:UniProtKB/Swiss-Prot;Acc:Q69VG1]
LOC_Os07g38170	2.88132	0.0169022	2.39503	0.030545	Os07g0569100 protein; Remorin-like protein [Source:UniProtKB/TrEMBL;Acc:Q7XII4]	qAG7.3, Septiningsih et al., 2013
LOC_Os08g04350	10.0375	0.000105652	4.74442	0.0132839	Os08g0137900 protein; Putative blue copper binding protein [Source:UniProtKB/TrEMBL;Acc:Q6ZJW2]
LOC_Os08g04370	Inf	0.00500593	7.85133	0.010082	Os08g0138200 protein; Putative blue copper binding protein [Source:UniProtKB/TrEMBL;Acc:Q6ZJV9]
LOC_Os08g28710	10.0651	4.44e-07	4.03958	0.00467988	Similar to Receptor kinase-like protein
LOC_Os08g36920	9.23158	1.44e-06	3.65869	0.0077311	Receptor kinase-like [Source:UniProtKB/TrEMBL;Acc:Q6ZDH7]
LOC_Os08g37670	2.90628	0.0160822	2.95522	0.00909333	Os08g0474000 protein [Source:UniProtKB/TrEMBL;Acc:Q0J525]	qAG8-1, Angaji et al., 2010
LOC_Os09g16510	3.03049	0.0360357	3.38136	0.0134688	Putative BAG domain containing protein [Source:UniProtKB/TrEMBL;Acc:Q6ZFW2]
LOC_Os09g17146	6.86	0.0138027	4.80371	0.0394818	Os09g0334500 protein; WRKY family transcription factor-like [Source:UniProtKB/TrEMBL;Acc:Q6ERI5]
LOC_Os09g17152	6.798	0.000218281	3.95958	0.00995213	Os09g0341500 protein; cDNA clone:J033076F19, full insert sequence [Source:UniProtKB/TrEMBL;Acc:Q0J2H8]
LOC_Os09g20090	5.50003	0.00211042	5.68591	0.00114118	Putative syringolide-induced protein B13-1-1 [Source:UniProtKB/TrEMBL;Acc:Q69QG3]	qAG9-2, Angaji et al., 2010
LOC_Os09g25760	2.81614	0.036655	2.4554	0.0470915	Os09g0425900 protein; Putative senescence-associated protein 5; Senescence-associated protein-like protein; cDNA clone:001-208-A07, full insert sequence [Source:UniProtKB/TrEMBL;Acc:Q84VG2]
LOC_Os10g25290	5.61868	0.000118417	3.14064	0.0122696	Os10g0392400 protein; ZIM motif family protein, expressed; cDNA clone:001-027-G06, full insert sequence [Source:UniProtKB/TrEMBL;Acc:Q7XEZ1]
LOC_Os10g37760	4.41558	0.00378904	3.26658	0.0176694	Putative membrane protein [Source:UniProtKB/TrEMBL;Acc:Q8LNI7]
LOC_Os10g40640	3.7978	0.0145302	3.65388	0.0120726	Glycogenin glucosyltransferase; Glycogenin, putative, expressed; Os10g0555100 protein; Putative uncharacterized protein OSJNBb0014I11.6 [Source:UniProtKB/TrEMBL;Acc:Q9AV15]
LOC_Os10g42410	3.33485	0.00991949	2.9267	0.0144867	Expressed protein; Os10g0574700 protein; Putative uncharacterized protein OSJNBa0003O19.3; cDNA, clone: J065006H13, full insert sequence [Source:UniProtKB/TrEMBL;Acc:Q336P6]
LOC_Os11g05380	7.68808	2.72e-06	3.9035	0.00303477	Cytochrome P450; Cytochrome P450 family protein, expressed; Os11g0151400 protein [Source:UniProtKB/TrEMBL;Acc:Q53PZ7]
LOC_Os11g29290	4.09684	0.044782	4.31911	0.0253147	Cytochrome P450, Oxidase, JA-mediated chilling tolerance
LOC_Os12g03050	8.17371	0.0121241	5.41553	0.0416034	NAC domain-containing protein 77 [Source:UniProtKB/Swiss-Prot;Acc:Q5CD17]
LOC_Os12g08130	3.94566	0.00375333	2.72699	0.0260996	Amino acid transporter, putative, expressed; Os12g0181600 protein; cDNA clone:001-202-G09, full insert sequence; cDNA clone:006-308-D07, full insert sequence [Source:UniProtKB/TrEMBL;Acc:Q2QWV1]
LOC_Os12g25660	6.64089	0.0187988	6.10647	0.0184426	Cytochrome P450 family protein, expressed; Os12g0443000 protein [Source:UniProtKB/TrEMBL;Acc:Q2QS17]
LOC_Os12g36910	2.95333	0.0264262	3.56948	0.00515755	Calmodulin-binding protein, putative, expressed; Os12g0556200 protein [Source:UniProtKB/TrEMBL;Acc:Q2QNS3]	qAG12, Septiningsih et al., 2013
LOC_Os12g40180	4.82993	0.0123558	3.90692	0.0246107	Expressed protein; Os12g0592900 protein; cDNA clone:001-125-F07, full insert sequence; cDNA clone:002-188-E08, full insert sequence [Source:UniProtKB/TrEMBL;Acc:Q2QMS6]	qAG12, Septiningsih et al., 2013
